# Supplementary material for: Duplex DNA Retains the Conformational Features of Single Strands: Perspectives from MD Simulations and Quantum Chemical Computations
Source: Int J Mol Sci. 2022 Nov 21;23(22):14452. doi: 10.3390/ijms232214452 (PMC9697240; doi:10.3390/ijms232214452)
Supplement: Supplementary file 1 [file ijms-23-14452-s001.zip]

Archive with 1 entries (1 files):
- ijms-2016115-supplementary.pdf
